# Supplementary material for: Genetic diversity and population divergence of Leonurus japonicus and its distribution dynamic changes from the last interglacial to the present in China
Source: BMC Plant Biol. 2023 May 25;23:276. doi: 10.1186/s12870-023-04284-x (PMC10210291; doi:10.1186/s12870-023-04284-x)
Supplement: Supplementary file 3 — Supplementary Material 3 [file 12870_2023_4284_MOESM3_ESM.xlsx]

## Sheet: Sheet1
Table S2. Detailed information on the GenBank sequences involved in this study.
Species	GB no.
Ballota nigra	ON641319
Colquhounia coccinea	NC058329
Colquhounia vestita	MT473751
Eriophyton wallichii	MT991060
Galeopsis bifida	MT731954
Lamium amplexicaule	MT473770
Lamium takeshimense	MN240520
Leonurus cardiaca (EUPO-1)	MZ274153
Leonurus cardiaca (USCA-1)	MZ274168
Lycopus europaeus	OM617843
Lycopus lucidus var. hirtus	MT980792
Mentha longifolia	ON124917
Mentha spicata	OM617844
Paralamium griffithii	MW201575
Paraphlomis javanica	MT473773
Phlomis fruticosa	OM731926
Salvia miltiorrhiza	HF586694
Salvia officinalis	MZ636550
Stachys affinis	MT185682
Stachys japonica	MT554703
