# Supplementary material for: Genetic diversity and population divergence of Leonurus japonicus and its distribution dynamic changes from the last interglacial to the present in China
Source: BMC Plant Biol. 2023 May 25;23:276. doi: 10.1186/s12870-023-04284-x (PMC10210291; doi:10.1186/s12870-023-04284-x)
Supplement: Supplementary file 4 — Supplementary Material 4 [file 12870_2023_4284_MOESM4_ESM.xlsx]

## Sheet: Sheet1
Table S3. The description and contribution weight of selected climatic variables.
Variable	Description	Contribution rate (%)
Bio2	Mean Diurnal Range (Mean of monthly (Max Temp - Min Temp))	2.5
Bio3	Isothermality (BIO2/BIO7) (×100)	3.5
Bio5	Max Temperature of Warmest Month	6.1
Bio6	Min Temperature of Coldest Month	13.1
Bio8	Mean Temperature of Wettest Quarter	1
Bio12	Annual Precipitation	1.7
Bio14	Precipitation of Driest Month	17.2
Bio15	Precipitation Seasonality (Coefficient of Variation)	1.1
Bio18	Precipitation of Warmest Quarter	53.7
