# Supplementary material for: Genetic diversity and population divergence of Leonurus japonicus and its distribution dynamic changes from the last interglacial to the present in China
Source: BMC Plant Biol. 2023 May 25;23:276. doi: 10.1186/s12870-023-04284-x (PMC10210291; doi:10.1186/s12870-023-04284-x)
Supplement: Supplementary file 7 — Supplementary Material 7 [file 12870_2023_4284_MOESM7_ESM.nex]

#NEXUS
Begin Data;
Dimensions ntax=49 nchar=291;
Format datatype=DNA missing=N gap=-;
Matrix
Hap_1	GGAGACTGCTCGATGGGACGCTGTGGTGGATCTGATTGCAGTTAGGGGCTTACGTCCCGACTCTTGTGAGAGGGGCAAATAACCTACTCACTTTGCGGGCCGCTTCCCGGGGGAATCGCCGGCGTAACGCACACTAATGGCGGCCCGTAATACGCAATTGGGCTTTAATTGCGGCTGAACTCGATTGGCATGCCCTGCGTCCTGAGCCCTTCCCTCTTGGCCACCGCAGGATGCCAATCGATAGAATAGAATAAAGAACGCTCTTAGTTCAGGAATAGAACCAGGGCATGC
Hap_2	GGAGACTGCTCGATTGAACGCTGTGGTGCATCCGACTGCAGTTATGGGCTTACGTCCAGAATCTTTTGAGAGGGACAAATAACCCACTCACTTTGCGAGCCTATTACCTGGGGAATAGCACGCGCAACGCACACTAGTGGCGGCCCGTAATACTCAAGAGGGCTTTAATTGCGTCTGAACTCAATTGTCATGCCCTGCGGCCTGAGCCCTTCCCCCTTGGCCGACACAGGATGCCAATCGATGTAATCGAATAAAGAACGCTCTTAGCTAAGGAACACAACCAGGGCATGA
Hap_3	GGAGACTGCTCGATTGAACGCTGTGGTGCATCCGACTGCAGTTATGGGCTGACGTCCAGAATCTTTTGAGAGGGGCAAATAACCCACTCACTTTGCGGGCCTATTACCTGGGGAATAGCACGCGCAACGCACACTAGTGGCGGCCCGTAATACTCAAGAGGGCTTTAATTGCGTCTGAACTCAATTGTCATGCCCTGCGTCCTGAGCCCTTCCCCCTTGGCTGACACAGGATGCCAATCGATGTAATCGAATAAAGAACGCTCTTAGCTAAGGAACACAACCAGGGCATGA
Hap_4	GGAGACTGCTCGATGGGACGCTGTGGTGGATCTGATTGCAGTTAGGGGCTTACGTCCCGACTCTTGTGATCGGGGCAAATAACCCACTCACTTTGCGGGCCGATTCCCGGGGGAATCGCCGGCGTAACGCCCACTAATGGCGGCCCGTAATACGCAATTGGGCTTTAATTGCGGCTGAACCCGATTGGCATGCCCTGCGTCCTGAGCCCTTCCCTCTTGGCCACCGCAGGATGCCAATCGATAGAATAGCCTAAAGAACGCTCTTAGTTCATGAATAGAACCAGGGCATGC
Hap_5	GGAGACTGCTCGATTGAACGCTGTGATGCATCCGACTGCAGTTATGGGCTTATGTCCAGAATCTTTTGAGAGGGACAAATAACCCACTCACTTTGCGGGCCTATTACCTGGGGAATAGCACGCGCAACGCACACTAGTGGCGGCCCGTAATACTCAAGAGGGCTTTAATTGCGTCTGAACTCAATTGTCATGCCCTGCGTCCTGAGCCCTTCCCCCGTGGCCGACACAGGATGCCAATCGATGTAATCGAATAAAGAACGCTCTTAGCTAAGGAACACAACCAGGGCATGA
Hap_6	GGAGGGGGATCGCTTGAACTCGGTGGTGCATGCGACTACAGTTCTCTACTTCCGGCCAGAATCTTTTGAGACGGGCAAATAAACCCCCAACTTGGGGGGTTTATTACCGGTGTAATAGCAGGCGCAACGCACCCTCATAGCGGCACGTAATACTCACGAGGTCGTGAATCGCCTTTAAACTCAATTGTCATGCCCTTCTTCCGGAGTGCTTCGCTCTCGGGCGACGCAGGCTGGCAATTGGCGTAACCAAATAAAGAACGGTCTTAGCTAATGAACAGAGCAAGGGCATGA
Hap_7	GACGGCTGCTCGATTGAACTCTGTGGTGCATCCGACGGCAGTGATCGGCTTCCGTCCAGCATCTTTTGCGAGAGGCCAATCACCCACCCACTTTGCGGGCTTATTACCGGGGTAATAGCAGGCGCAACGCACACTAATGGCGGCCCGTAATCTTCAAGATTGCTTTGATCACGTCTGGACTCAATTGTCATGCCCTGCGTCCTGAGCCGCTCCCTCTTGGCCGAGGCAAGATGCCAAGCGGTGTAATCGAATAAAGAACGCTCTTAGCTAATGAACAGAACCAGGGCATGA
Hap_8	GGAGACTGCTCGATTGAACGCTGTGGTGCATCCGACTGCAGTTATGGGCTTATGTCCAGAATCTTTTGAGAGGGACAAAGAACCCACTCACTTTGCGGGCCTATTACCTGGGGAATAGCACGCGCAACGCACACTAGTGGCGGCCCGTAATACTCAAGAGGGCTTTAATTGCGTCTGAACTCAATTGTCATGCCCTGCGTCCTGAGCCCTTCCCCCGTGGCCGACACAGGATGCCAATCGATGTAATCGAATAAAGAACGCTCTTAGCTAAGGAACACAACCAGGGCATGA
Hap_9	GGAGACTGCTCGATGGGACGCTGTGGTGGATCTGATTGCAGTTAGGGGCTTACGTCCCGACTCTTGTGATCGGGGCAAATAACCTACTCACTTTGCGGGCCGCTTCCCGGGGGAATCGCCGGCGTAACGCACACTAATGGCGGCCGGTAATACGCAATTGGGCTTTAATTGCGGCTGAACTCGATTGGCATGCCCTGCGTCCTGAGCCCTTCCCTCTTGGCCACCGCAGGATGCCAATCGATAGAATAGAATAAAGATCGCTCTTAGTTCAGGAATAGAACCAGGGCATGC
Hap_10	GGAGGGGGATCGCTTAAACTCGGTAGTACATGCGACTACAGTTCTCTACTTCCGGCCAGAATCTTTTGATCCGGGCAAATAAACCCCCAACTTGGGGGGTTTATTACCGGTGTACTAGCAGGCGCAACGCACCCTCATAACGGCACGTAATACTCACGAGGTTGTGAATCGCCTTTAAACTCAATTGTCATACCTTTTTTCCGGGGCGCTTCGCTCTCGGGCGACGCAGGCTGGCAATTGGCGTAACCAAAGAATGAACGGTCTTAGCTAATCGACAGAGCAAAGGTATGA
Hap_11	GGAGACTGCTCGATGGGACGCTGTGGTGGATCTGATTGCAGTTAGGGGCTTACGTCCCGACTCTTGTGAGAGGGGCAAATAACCTACTCACTTTGCGGGCCGCTTCCCGGGGGAATCGCCGGCGTAACGCACACTAATGGCGGCCGGTAATACGCAATTGGGCTTTAATTGCGGCTGAACTCGATTGGCATGCCCTGCGTCCTGAGCCCTTCCCTCTTGGCCACCGCAGGATGCCAATCGATAGAATAGAATAAAGATCGCTCTTAGTTCAGGAATAGAACCAGGGCATGC
Hap_12	GGAGGCGGATCGCTTGACCTATGTGGGGCCGGCTACTACAGTTATCTACTTCCGGCCAGAAGCTTTTGAGACGGGCAAATACACCACCAAATTGGGGGGCTTATTACCGGGGTAATATCAGACGCCATACACCCTAATAGTGGTCCGTACTACTTACGAGGGCGGGAATCGCCTCTGAACTCAATTGTCATGCCCTTCTTTCTGAGCGCTTTGCTCTCGGGCGACGCCGGACAGCACTTGGCGTAATCAAATAAAACTCGGTCTTCGCGAATGAACAGAGCAAGGGCATGA
Hap_13	GGAGACTGCTCGATGGGAAGCTGTGGTGGATCTGATTGCAGTTAGGGGCTTACGTCCCGACTCTTGTGATCGGGGCAAATAACCCACTCACTTTGCGGGCCGATTCCCGGGGGAATCGCCGGCGTAACGCACACTAATGGCGGCCCGTAATACGCAATTGGGCTTTAATTGCGGCTGAACTCGATTGGCATGCCCTGCGTCCTGAGCCCTTCCCTCTTGGCCACCGCAGGATGCCAATCGATAGAATAGAATAAAGAACGCTCTTAGTTCAGGAATAGAATCAGGGCATGC
Hap_14	GGAGGGGGATCGCTTGAACTCGGTGGTGCATGCGACTATAGTTCTCTACTTCCGGCCAGAATCTTTTGATCCGGGCAAATAAACCCCCAACTGGGGGGGTTTATTACCGGTGTAATAGCAGGCGCAACGCACCCTCATAGCGGCACGTAATACTCACGAGGTCGTGAGTCGCCTTTAACCTCAATTGTCATGCCCTTCTTCCGGAGTGCTTCGCTCTCGGGCGACGCAGGCTGGCAATTGGCGTAACCAAATACAGAACGGTCTTAGCTAATGAACAGAGCAAGGGCATGA
Hap_15	GGAGACTGCCCGATTGAACGCTGTGGTGCATCCGACTGCAGTTATGGGCTTACGTCCAGAATCTTTTGATCGGGGCAAATAACCCACTCACTTTGCGGGCCTATTACCTGGGGAATAGCACGCGCAACGCACACTAGTGGCGGCCCGTAATACTCAAGAGGGCTTTAATTGCGTCTGAACTCAATTGTCATGCCCTGCGTCCTGAGCCCTTCCCTCTTGGCCGACACAGGATGCCAATCGATGTAATCGAATAAAGAACGCTCTTAGCTAAGGAACACAACCAGGGCATGA
Hap_16	GGAGACTGCCCGATTGAACGCTGTGGTGCATCCGACTGCAGTTATGGGCTTACGTCCAGAATCTTTTGATCGGGGCAAATAACCCACTCACTTTGCGGGCCTATTACCTGGGGAATAGCACGCGCAACGCACACTAGTGGCGGCCCGTAATACTCAAGAGGGCTTTAATTGCGTCTGAACTCAATTGTCATGCTCTGCGTCCTGAGCCCTTCCCTCTTGGCCGACACAGGATGCCAATCGATGTAATCGAATAAAGAATGCTCTTAGCTAAGGAACACAACCAGAGCATGA
Hap_17	GGAGACTGCTCGATTGAACGCTGTGGTGCATCCGACTGCAGTTATGGGCTTACGTCCAGAATCTTTTGATCGGGGCAAATAACCCACTCACTTTACGGGCCTATTACCTGGGGAATAGCACGCGCAACGCACACTAGTGGCGGCCCGTAATACTCAAGAGGGCTTTAATTGCGTCTGAACTCAATTGTCATGCCCTGCGTCCTGAGCCCTTCCCCCTTGGCCGACACAGGATGCCAATCCATGTAATCGAATAAAGAACGCTCTTAGCTAAGGAACACAACCAGGGCATGA
Hap_18	GGAGACTGCTCGATTGAACGCTGTGGTGCATCCGACTGCAGTTATGGGCTTACGTCCAGAATCTTTTGATCGGGGCAAATAACCCACTCACTTTGCGGGCCTATTACCTGGGGAATAGCACGCGCAACGCACACTAGTGGCGGCCCGTAATACTCAAGAGGGCTTTAATTGCGTCTGAACTCAATTGTCCTGCCCTGCGTCCTGAGCCCTTCCCCCTTGGCCGACACAGGATGCCAATCGATGTAATCGAATAAAGAACGCTCTTAGCTAAGGAACACAACCAGGGCAGGA
Hap_19	GGAGACTGCTCGATTGAACGCTGTGGTGCATCCGACTGCAGTTATGGGCTTACGTCCAGAATCGTTTGATCGGGGCAAATAACCCACTCACTTTGCGGCCCTATTACCTGGGGAATAGCACGCGCAACGCACACTAGTGGCGGCCCGTAATACTCAAGAGGGCTTTAATTGCGTCTGAACTCAATTGTCATGCCCTGCGTCCTGAGCCCTACCCCCTTGGCCGACACAGGATGCCAATCGATGTAATCGAATAAAGAACGCTCTTAGCTAAGGAACACAACCAGGGCATGA
Hap_20	GGAGACTGCTCAATTGAACGCTGTGGTGCATCCGCCTGCAGTTATGGGCTTACGTCCAGAATCTTTTGATCGGGACAAATAACCCACTCACTTTGCGGGCCTATTACCTGGGGAATAGCACGCGCAACGCACACTAGTGGCGGCCCGTAATACTCAAGAGGGCTTTAATTGCGTCTGAACTCAATTGTCATGCCCTGCGTCCTGAGCCCTTCCCCCTTGGCCGACACAGGATGCCAATCGATGTAATCGAATAAAGAACGCTCTTAGCTAAGGAACACAACCAGGGCATGA
Hap_21	GGAGACTGCTCGATGGGACGCTGTGGTGGATCTGATTGCAGTTAGGGGCTTACGTCCCGACTCTTGTGATCGGGGCAAATAACCCACTCACTTTGCGGGCCGATTCCCGGGGGAATCGCCGGCGTAACGCACACTAATGGCGGCCCGTAATACGCAATTGGGCTTTAATTGCGGCTGAACCCGATTGGCATGCCCTGCGTCCTGAGCCCTTCCCTCTTGGCCACCGCAGGATGCCAATCGATAGAATAGCCTAAAGAACGCTCTTAGTTCATGAATAGAACCAGGGCATGC
Hap_22	AGAAGCGGATCGCTTGAACTCGGTGGTGCATGCGACTACAGTTCTCTACTTCCGGCCAGAATCTTTTGAGACGGGCACATAAACCACCAAAGTGGGAGGTTTATTACCGGTGTAATAGCAGGAGCAACGCACCCTCATAGCGGCCCGGAATACTCCCGAGGGCGTGAATCGCCTTTAAACTCAATTGTCATGCCCTTCTTCCGGAGCGCTTCGCTCTCTTGCGACGCAGGATGGTAATTGGCGTAATCAAATAAAGAACGGGCGTAGCTAATGAACAGAGCAAGGGCATGA
Hap_23	GGAGACTGCTCGATTGAACGCTGTGGTGCATCCGACTGCAGTTATGGGCTTATGTCCAGAATCTTTTGAGAGGGACAAATAACCCACTCACTTTGCGGGCCTATTACCTGGGGAATAGCACGCGCAACGCACACTAGTGGCGGCCCGTAATACTCAAGAGGGCTTTAATTGCGTCTGAACTCAATTGTCATGCCCTGCGTCCTGAGCCCTTCCCCCGTGGCCGACACAGGATGCCAATCGATGTAATCGAATAAAGAACGCTCTTAGCTAAGGAACACAACCAGGGCATGA
Hap_24	GGAGACTGCTCGATTGAACGCTGTGGTGCATCCGACTGCAGTTATGGGCTTATGTCCAGAATCTTTTGAGAGGGACAAATAACCCACTCACTTTGCGGGCCTATTACCTGGGGAATAGCACGCGCAACGCACACTAGTGGCGGCCCGTAATACTCAAGAGGGCTTTAATTGCGTCTGAACTCAATTGTCATGCCCTGCGTCCTGAGCCCTTCCCCCGTGGCCGACACAGGATGCCAATCGATGTAATCGAATCAAGAACGCTCTTAGCTAAGGAACACAACCAGGGCATGA
Hap_25	GACGGCTGCTCGATTGAACTCTGTGGTGCATCCGACGGCAGTGATCGGCTTCCGTCCAGCATCTGTTGCGAGAGGCCAATAACCCACCCACTTTGCGGGCTTATTAGCGGGGTAATAGCAGGCGCAACGCACACTAATGGCGGCCCGTAATCTTCAAGATTGCTTTGATCACGTCTGGACTCAATTGTCATGCCCTGCGTCCTGAGCCGCTCCCTCTTGGCCGAGGCAAGATGCCAAGCGGTGTAATCGAATAAAGAACGCTCTTAGCTAATGAACAGAACCAGGGCATGA
Hap_26	GGAGGCTGCTTGATTGAACTCTGGGGTGCATCCGACTGCCTTTATCGGCGTCCGTCGAGCATCTTTTTATCGGAGACAATAACCCATCCACTTTGCGGGCTTATTACCGGGATTATAGCAGGCGCACCGTATACTAATGGCGGCCCGTAATACTCAAGAGGGCTTTAAGCAAGTCGGAATTGAATTGTTACGCCCCGCGTCCTGAGCCCTTCCCTCTTGGCCGAGGCAAAATGCCAATCGGTGTAATCGAATAAAGAACACTTTTAGCTAATGAGCCGAACCGGGGCGTAA
Hap_27	GGAGACTGCTCGATTGAACGCTGTGGTGCATCCGACTGCAGTTATGGGCTTACGTCCAGAATCGTTTGAGAGGGGCAAATAACCCACTCACTTTGCGGCCCTATTACCTGGGGAATAGCACGCGCAACGCACACTAGTGGCGGCCCGTAATACTCAAGAGGGCTTTAATTGCGTCTGAACTCAATTGTCATGCCCTGCGTCCTGAGCCCTACCCCCTTGGCCGACACAGGATGCCAATCGATGTAATCGAATAAAGAACGCTCTTAGCTAAGGAACACAACCAGGGCATGA
Hap_28	GGAGACTGCTCGATGGGACGCTGTGGTGGATCTGATTGCAGTTAGGGGCTTACGTCCCGACTCTTGTGAGAGGGGCAAATAACCCACTCACTTTGCGGGCCGATTCCCGGGGGAATCGCCGGCGTAACGCACATTAATGGCGGCCCGTAATACGCAATTGGGCTTTAATTGCGGCTGAACTCGATTGGCATGCCCTGCGTCCTGAGCCCTTCCCTTTTGGCCACCGCAGGATGCCAATCGATAGAATAGAATAAAGAACGCTCTTAGTTCATGAATAGAACCAGGGCATGC
Hap_29	GGAGACTGCTCGATGGGACGCTGTGGTGGATCTGATTGCAGTTAGGGGCTTACGTCCCGACTCTTGTGATCGGGGCAAATAACCCACTCACTTTGCGGGCCGATTCCCGGGGGAATCGCCGGCGTAACGCACATTAATGGCGGCCCGTAATACGCAATTGGGCTTTAATTGCGGCTGAACTCGATTGGCATGCCCTGCGTCCTGAGCCCTTCCCTTTTGGCCACCGCAGGATGCCAATCGATAGAATAGAATAAAGAACGCTCTTAGTTCATGAATAGAACCAGGGCATGC
Hap_30	AGAAGCGGATCGCTTGAACTCGGTGGTGCATGCGACTACAGTTCTCTACTTCCGGTCAGAATCTTTTGAGACGGGCACATAAATCACCAAAGTGGGAGGTTTATTACCGGTGTAATAGCAGGAGCAACGCACCCTCATAGCAGCCCGGCATACTCACGAGGGCGTGAATCGCCTTTAAACTCAATTTTCATGTCCTTCTTCCGGAGCGCTTCGCTCTCTGGCGACGCAGGATGGTAATTGGCGTGATCAAATAAAGAACGGGCGCAACTAATGAACAGAGCAAGGACATGA
Hap_31	GGAGACTGCTCGATTGAACGCTGTGGTGCATCCGACTGCAGTTATGGGCTTACGTCCAGAATCTTTTGATCGGGACAAATAACCCACTCACTTTGCGGGCCTATTACCTGGGGAATAGCACGCGCAACGCACACTAGTGGCGGCCCGTAATACTCAAGAGGGCTTTAATTGCGTCTGAACTCAATTGTCATGCCCTGCGTCCTGAGCCCTTCCCCCTTGGCCGACACAGGATGCCAATCGATGTAATCGAATAAAGAACGCTCTTAGCTAAGGAACACAACCAGGGCATGA
Hap_32	GACGGCTACTCGATTGAACTCTATGGTGCATCCGACGGCAGTGATCGGCTTCCGTCCAGCATCTTTTGCGAGAGGCCACTAACCCACCCACTTTGCGGGCTTAGTACAGAGGTAAGAGCAGGCACAACGCACACCAAGGGCGGCCCGTAATACTCAAGAGGGCTTTAATCACGTCTGAACTCATTTGTCATGCCCTGCGTCCTGAGCCGCTCCCTCTTGGCCGAGGTAAGATGCCAAGCGGTGTACTCGAATAAAGAACGCTCTTAGCTAATGAACAGGACCAGGGCATGA
Hap_33	GGAGACTGCTCGATTGAACGCTGTGGTGCATCCGACTGCAGCTATGGGCTTACGTCCAGAATCTTTTGAGAGGGGCAAATAACCCACTCACTTTGCGGGCCTATTACCTGGGGAATAGCACGCGCAACGCACACTAGTGGCGGCCCGTAATACTCAAGAGGGCTTTAATTGCGTCTGAACTCAATTGTCATGCCCTGCGTCCTGAGCCCTTCCCTCTTGGCCGACACAGGATGCCAATCGATGTAATCGAATAAAGAACGCTCTTAGCTACTGAACACAACCAGGGCATGA
Hap_34	GGAGACTGCTCGATTGAACGCTGTGGTGCATCCGACTGCAGTTATGGGCTTATGTCCAGAATCTTTTGAGAGGGACAAATAACCCACTCACTTTGCGGGCCTATTACCTGGGGAATAGCACGCGCAACGCACACTAGTGGCGGCCCGTAATACTCAAGAGGGCTTTAATTGCGTCTGAACTCAATTGTCATGCCCTGCGTCATGAGCCCTTCCCCCTTGGCCGACACAGGATGCCAATCGATGTAATCGAATAAAGAACGCTCTTAGCTAAGGAACACAACCAGGGCATGA
Hap_35	GGAGACTGCTCGATTGAACGCTGTGGTGCATCCGACTGCAGTTATGGGCTTACGTCCAGAATCTTTTGATCGGGACAAATAACCCACTCACTTTGCGGGCCTATTACCTGGGGAATAGCACGCGCAACGCACACTAGTGGCGGCCCGTAATACTCAAGAGGGCTTTAATTGCGTCTGAACTCAATTGTCATGCCCTGCGTCCTGAGCCCTTCCCCCTTGGCCGACACAGGATGCCAATCGATGTAATCGAATAAAGATCGCTCTTAGCTAAGGAACACAACCAGGGCATGA
Hap_36	GGAGACTGCTCGATTGAACGCTGTGGTGCATCCGACTGCAGTTATGGGCTTACGTCCAGAATCTTTTGATCGGGGCAAATAACCCACTCCCTTTGCGGCCCTATTACCTGGGGAATAGCACGCGCAACGCACACTAGTGGCGGCCCGTAATACTCAAGAGGGCTTTAATTGCGTCTGAACTCAATTGTCATGCCCTGCGTCCTGAGCCCTACCCCCTTGGCCGACACAGGATGCCAATCGATGTAATCGAATAAAGAACGCTCTTAGCTAAGGAACACAACCAGGGCATGA
Hap_37	GACGGCTGCTCGATTGAACTCTGTGGTGCATCCGACGGCAGTGATCGGCTTCCGTCCAGCATCTTTTGCTCGAGGCCAATAACCCACCCACTTTGCGGGCTTATTAGCGGGGTAATAGCAGGCGCAACGCACACTAATGGCGGCCCGTAATCTTCAAGATTGCTTTGATCACGTCTGGACTCAATTGTCATGCCCTGCGTCCTGAGCCGCTCCCTCTTGGCCGAGGCAAGATGCCAAGCGGTGTAATCGAATAAAGAACGCTCTTAGCTAATGAACAGAACCAGGGCATGA
Hap_38	GGAGACTGCTCGATTGAACGCTGTGGTGCATCCGACTGCAGTTATGGGCTTACGTCCAGAATCTTTTGAGAGGGGCAAATAACCCACTCACTTTGCGGCCCTATTACCTGGGGAATCGCACGCGCAACGCACACTAGTGGCGGCCCGTAATACTCAAGAGGGCTTTAATTGCGTCTGAACTCAATTGTCATGCCCTGCGTCCTGAGCCCTACCCCCTTGGCCGACACAGGATGCCAATCGATGTAATCGAATAAAGAACGCTCTTAGCTAAGGAACACAACCAGGGCATGA
Hap_39	GGAGACTGCTCGATTGAACGCTGTGGTGCATCCGACTGCAGTTATGGGCTTACGTCCAGAATCGTTGGATCGGGGCAAATAACCCACTCACTTTGCGGCCCTATTACCTGGGGAATAGCACGCGCAACGCACACTAGTGGCGGCCCGTAATACTCAAGAGGGCTTTAATTGCGTCTGAACTCAATTGTCATGCCCTGCGTCCTGAGCCCTACCCCCTTGGCCGACACAGGATGCCAATCGATGTAATCGAATAAAGAACGCTCTTAGCTAAGGAACACAACCAGGGCATGA
Hap_40	GGAGACTGCTCGATTGAACGCTGTGGTGCATCCGACTGCAGTTATGGGTTTACGTCCATAATTTTTTGATCGGGGCAAATAACCCACTCACTTTGCGGGCCTATGACCTGGGGAATAGTACGCGCAACGCACACTAGTGGCGCCCCGTAAAACTCAAGAGGGCTTTAATTGCGTCTGAACTCAATTGTCATGCCCTGCGTCCTGAACCCTTCCTTCTTGGCCGACACAGGATGCCAATCGATGTAATCGAATAAAGAACGCTCTTAGCTAATGAACACAACCAGGGCATGA
Hap_41	GGAGACTGCTCGATGGGACGCTGTGGTGGATCTGATTGCAGTTAGGGGCTTACATCCCGACTCTTGTGATCGGGGCAAATAACCTACTCACTTTGCGGGCCGCTTCCCGGGGGAATCGCCGGCGTAACGCACACTAATGGCGGCCCGTAATACGCAATTGGGCTTTAATTGCGGCTGAACTCGATTGGCATGCCCTGCGTCCTGAGCCCTTCCCTCTTGGCCACCGCAGGATGCCAATCGATAGAATAGAATAAAGAACGCTCTTAGTTCAGGAATAGAACCAGGGCATGC
Hap_42	GGCGACTGCTCGATGGGACGCTGTGGTGGATCTGATTGCAGTTAGGGGCTTACGTCCCGACTCTTGTGAGAGGGGCAAATAACCCACTCACTTTGCGGGCCGATTCCCGGGGGAATCGCCGGCGTAACGCACACTAATGGCGGCCCGTAATACGCAATTGGGCTTTAATTGCGGCTGAACTCGATTGGCATGCCCTGCGTCCTGAGCCCTTCCCTTTTGGCCACCGCAGGATGCCAATCGATAGAATAGAATAAAGAACGCTCTTAGTTCATGAATAGAACCAGGGCATGC
Hap_43	GGCGACTGCTCGATGGGACGCTGTGGTGGATCTGATTGCAGTTAGGGGCTTACGTCCCGACTCTTGTGAGAGGGGCAAATAACCCACTCACTTTGCGGGCCGATTCCCGGGGGAATCGCCGGCGTAACGCACACTAATGGCGGCCCGTAATACGCAATTGGGCTTTAATTGCGGCTGAACTCGACCGGCATGCCCTGCGTCCTGAGCCCTTCCCTTTTGGCCACCGCAGGATGCCAATCGATAGAATAGAATAAAGAACGCTCTTAGTTCATGAATAGAACCAGGGCATGC
Hap_44	GGAGACTGCTCGATTGAACGCTGTGGTGCATCCGACTGCAGTTATGGGCTTACGTCCAGAATCTTTTGAGAGGGACAAATAACCCACTCACTTTGCGGGCCTATTACCTGGGGAATAGCACGCGCAACGCACACTAGTGGCGGCCCGTAATACTCAAGAGGGCTTTAATTGCGTCTGAACTCAATTGTCATGCCCTGCGTCCTGAGCCCTTCCCCCTTGGCCGACACAGGATGCCAATCGATGTAATCGAATAAAGAACGCTCTTAGCTAAGGAACACAACCAGGGCATGA
Hap_45	AGAAGCGGATCGCTTGAACTCGGTGGTGCATGCGACTACAGTTCTCTACTTCCGGTCAGAATCTTTTGATCCGGGCACATAAATCACCAAAGTGGGAGGTTTATTACCGGTGTAATAGCAGGAGCAACGCACCCTCATAGCAGCCCGGAATACTCACGAGGGCGTGAATCGCCTTTAAACTCAATTTTCATGTCCTTCTTCCGGAGCGCTTCGCTCTCTGGCGACGCAGGATGGTAATTGGCGTGATCAAATAAAGAACGGGCGCAACTAATGAACAGAGCAAGGACATGA
Hap_46	GGAGACTGCTCGATGGGACGCTGTGGTGGATCTGATTGCAGTTAGGGGCTTACGTCCCGACTCTTGTGATCGGGGCAAATAACCCACTCACTTTGCGGGCCGATTCCCGGGGGAATCGCCGGCGTAACGCACACTAATGGCGGCCCGTAATACGCAATTGGGCTTTAATTGCGGCTGAACTCGATTGGCATGCCCTGCGTCCTGAGCCCTTCCCTCTTGGCCACCGCAGGATGCCAATCGATAGAATAGAATAAAGAACGCTCTTAGTTCATGAATAGAACCAGGGCATGC
Hap_47	GGAGACTGCTCGAGTGAACGCTGTGGTGCATCCGACTGCAGTTATGGGCTTACGTCCAGAATCTTTTGAGAGGGACAAATAACCCACTCACTTTGCGGGCCTATTACCTGGGGAATAGCACGCGCAACGCACACTAGTGGCGGCCCGTAATACTCAAGAGGGCTTTAATTGCGTCTGAACTCAATTGTCATGCCCTGCGTCCTGAGCCCTTCCCCCTTGGCCGACACAGGATGCCAATCGATGTAATCGAATAAAGAACGCTCTTAGCTAAGGAACACAACCAGGGCATGA
Hap_48	GGAGGCGGATCGCTTGACCTATGTGGGGCCGGCTACTACAGTTATCTACTTCCGGCCAGAAGCTTTTGAGACGGGCAAATACACCACCAAATTGGGGGGCTTATTACCGGGGTAATATCAGACGCCATACACCCTAATAGTGGTCCATACTACTTACGAGGGCGGGAATCGCCTCTGAACTCAATTGTCATGCCCTTCTTTCTGAGCGCTTTGCTCTCGGGCGACGCAGGACAGCCCTTGGCGTAATCAAATAAAACTCGGTCTTCGCGAATGAACAGAGCAAGGGCATGA
Hap_49	AGAAGCGGATCGCTTGAACTCGGTGGTGCATGCGACTACAGTTCTCTACTTCCGGCCAGAATCTTTTGATCCGGGCACATAAACCACCAAAGTGGGAGGTTTATTACCGGTGTAATAGCAGGAGCAACGCACCCTCATAGCGGCCCGGAATACTCACGAGGGCGTGAATCGCCTTTAAACTCAATTGTCATGCCCTTCTTCCGTAGCGCTTCGCTCTCTGGCGACGCAGGATGGTAATTGGCGTAATCAAATAAAGAACGGGCGTAGCTAATGAACAGAGCAAGGGCATGA
;
End;
