# Supplementary material for: Genetic diversity and population divergence of Leonurus japonicus and its distribution dynamic changes from the last interglacial to the present in China
Source: BMC Plant Biol. 2023 May 25;23:276. doi: 10.1186/s12870-023-04284-x (PMC10210291; doi:10.1186/s12870-023-04284-x)
Supplement: Supplementary file 9 — Supplementary Material 9 [file 12870_2023_4284_MOESM9_ESM.xlsx]

## Sheet: Sheet1
Table S1. Detailed information on the 59 L. japonicus accessions in this study
Sample ID	Location	LSC	SSC	IR	total length	% GC	Clade	Cultivated or Wild	GenBank No.	Voucher specimen No.
YMC20	China	82821	17640	25634	151729	38.4	B	Unrecorded	OQ417543	ChinaUM_YMC20
YMC27	Tianchang, Anhui	82742	17620	25634	151630	38.4	A	Wild	OQ417559	341181LY0714
YMC28	Qingyang, Anhui	82836	17629	25634	151733	38.4	A	Wild	OQ417580	341723LY0678
YMC29	Xiaoxian, Anhui	82821	17640	25634	151729	38.4	B	Wild	OQ417555	341322LY0635
YMC30	Taining, Fujian	82742	17620	25634	151630	38.4	A	Wild	OQ417563	350429LY0240
YMC31	Zhengning, Gansu	82813	17509	25634	151590	38.4	D	Wild	OQ417538	621025LY0307
YMC32	Pingliang, Gansu	82508	17618	25646	151418	38.4	C	Wild	OQ417588	620825LY0020
YMC33	Shanwei, Guangdong	82742	17620	25634	151630	38.4	A	Wild	OQ417565	441521LY0303
YMC34	Huazhou, Guangdong	82821	17640	25634	151729	38.4	B	Cultivated	OQ417545	440982LY0256
YMC35	Xinhui, Guangdong	82821	17640	25634	151729	38.4	B	Cultivated	OQ417546	440705LY0244
YMC36	Jinxiu, Guangxi	82794	17504	25634	151566	38.4	D	Wild	OQ417540	451324LY0169
YMC37	Hezhou, Guangxi	82821	17640	25634	151729	38.4	B	Wild	OQ417544	451102LY0385
YMC38	Xiuwen, Guizhou	82744	17535	25634	151547	38.4	D	Wild	OQ417541	520123LY0296
YMC39	Zunyi, Guizhou	82825	17640	25634	151733	38.4	B	Cultivated	OQ417557	520321LY0472
YMC40	Yixian, Hebei	82812	17499	25634	151579	38.4	D	Wild	OQ417539	130633LY0288
YMC41	Handan, Hebei	82839	17621	25634	151728	38.4	A	Wild	OQ417578	130426LY0144
YMC42	Xijia, Henan	82838	17621	25634	151727	38.4	A	Wild	OQ417579	411323LY0224
YMC44	Luobei, Heilongjiang	82836	17620	25634	151724	38.4	A	Wild	OQ417570	230421LY0190
YMC45	Mishan, Heilongjiang	82836	17620	25634	151724	38.4	A	Wild	OQ417571	230382LY0332
YMC46	Daxinganling, Heilongjiang	82835	17620	25634	151723	38.4	A	Wild	OQ417572	232701LY0533
YMC47	Tangyuan, Heilongjiang	82835	17620	25634	151723	38.4	A	Wild	OQ417573	230828LY0237
YMC48	Yunxian, Hubei	82742	17620	25634	151630	38.4	A	Wild	OQ417567	420321LY0049
YMC49	Hongan, Hubei	82821	17640	25634	151729	38.4	B	Wild	OQ417556	421122LY0143
YMC50	Macheng, Hubei	82809	17509	25634	151586	38.4	D	Wild	OQ417534	421181LY0004
YMC51	Shapinba, Chongqing	82742	17620	25634	151630	38.4	A	Wild	OQ417564	500106LY0357
YMC52	Huanggang, Hubei	82742	17620	25634	151630	38.4	A	Wild	OQ417566	421126LY0231
YMC53	Xinhua, Hubei	82508	17618	25639	151404	38.4	C	Wild	OQ417589	431322LY0657
YMC54	Qidong, Hunan	82836	17629	25634	151733	38.4	A	Wild	OQ417581	430426LY0040
YMC55	Suining, Hunan	82794	17610	25625	151654	38.4	C	Wild	OQ417592	430527LY0142
YMC56	Tonghua, Jilin	82835	17620	25634	151723	38.4	A	Wild	OQ417575	220503LY0193
YMC57	Baicheng, Jilin	82815	17640	25634	151723	38.4	B	Wild	OQ417552	220802LY0032
YMC58	Jingyu, Jilin	82815	17640	25634	151723	38.4	B	Wild	OQ417553	220622LY0766
YMC59	Jiaohe, Jilin	82816	17509	25634	151593	38.4	D	Wild	OQ417535	220281LY0110
YMC60	Jilin, Jilin	82836	17629	25634	151733	38.4	A	Wild	OQ417582	220203LY0098
YMC61	XuYi, Jiangsu	82742	17620	25634	151630	38.4	A	Wild	OQ417568	320830LY0408
YMC62	Dexing, Jiangxi	82499	17618	25639	151395	38.4	C	Wild	OQ417591	361181LY0427
YMC63	Jinggangshan, Jiangxi	82829	17620	25634	151717	38.4	A	Wild	OQ417585	360881LY0131
YMC64	Tonggu, Jiangxi	82742	17620	25634	151630	38.4	A	Wild	OQ417562	360926LY0105
YMC65	Gaizhou, Liaoning	82821	17640	25634	151729	38.4	B	Wild	OQ417547	210881LY0163
YMC66	Donggang, Liaoning	82821	17640	25634	151729	38.4	B	Wild	OQ417548	210681LY0302
YMC67	Keerqing, Inner Mongolia	82742	17620	25634	151630	38.4	A	Wild	OQ417569	150421LY0411
YMC68	Baerhu, Inner Mongolia	82826	17620	25634	151714	38.4	A	Wild	OQ417577	150726LY0118
YMC69	Huinong, Ningxia	82509	17618	25639	151405	38.4	C	Wild	OQ417590	640205LY0153
YMC70	Xixia, Ningxia	82835	17620	25634	151723	38.4	A	Wild	OQ417576	640105LY0018
YMC71	Minhe, Qinghai	82835	17620	25634	151723	38.4	A	Wild	OQ417574	632122LY0186
YMC72	Qingxu, Shanxi	82827	17620	25626	151699	38.4	A	Wild	OQ417587	140121LY0808
YMC73	Anze, Shanxi	82821	17640	25634	151729	38.4	B	Wild	OQ417549	141026LY0163
YMC74	Xunyi, Shannxi	82836	17629	25634	151733	38.4	A	Wild	OQ417583	610429LY0344
YMC75	Lueyang, Shannxi	82836	17629	25634	151733	38.4	A	Wild	OQ417584	610727LY0378
YMC76	Yangxian, Shannxi	82825	17640	25634	151733	38.4	B	Wild	OQ417558	610723LY0352
YMC77	Zhenba, Shannxi	82821	17640	25634	151729	38.4	B	Wild	OQ417550	610728LY0263
YMC78	Rongxian, Sichuan	82829	17620	25634	151717	38.4	A	Wild	OQ417586	510321LY0235
YMC79	Shefang, Sichuan	82821	17640	25634	151729	38.4	B	Wild	OQ417551	510682LY0250
YMC80	Pingshan, Sichuan	82742	17620	25634	151630	38.4	A	Wild	OQ417560	511529LY0571
YMC81	Gongjue, Tibet	82816	17509	25634	151593	38.4	D	Wild	OQ417536	542123LY0304
YMC83	Longling, Yunnan	82815	17640	25634	151723	38.4	B	Cultivated	OQ417554	530523LY0055
YMC84	Funing, Yunnan	82742	17620	25634	151630	38.4	A	Wild	OQ417561	532628LY0610
YMC85	Youyang, Chongqing	82744	17535	25634	151547	38.4	D	Wild	OQ417542	500242LY0248
YMC86	Qianjiang, Chongqing	82812	17509	25634	151589	38.4	D	Wild	OQ417537	500114LY0110

## Sheet: Sheet2
I	YMC15	USACA
I	YMC19	USAVI
II	YMC20	ChinaUM
I	YMC27	AHTC
I	YMC28	ANQY
II	YMC29	AHXX
I	YMC30	FJTN
IV	YMC31	GSZN
III	YMC32	GSPL
I	YMC33	GDSW
II	YMC34	GDHZ
II	YMC35	GDXH
IV	YMC36	GXJX
II	YMC37	GXHZ
IV	YMC38	GZXW
II	YMC39	GZZY
IV	YMC40	HBYX
I	YMC41	HBSX
I	YMC42	HNXX
I	YMC44	HLJLB
I	YMC45	HLJMS
I	YMC46	HLJDXAL
I	YMC47	HLJTY
I	YMC48	HBXX
II	YMC49	HBHA
IV	YMC50	HBMC
I	YMC51	CQSPB
I	YMC52	HBJC
III	YMC53	HNXH
I	YMC54	HNQD
III	YMC55	HNSN
I	YMC56	JLTH
II	YMC57	JLBC
II	YMC58	JLJY
IV	YMC59	JLJH
I	YMC60	JLJL
I	YMC61	JSJY
III	YMC62	JXDX
I	YMC63	JXJGS
I	YMC64	JXTG
II	YMC65	LNYK
II	YMC66	LNDG
I	YMC67	NMGKEQ
I	YMC68	NMGABE
III	YMC69	NXHN
I	YMC70	NXXX
I	YMC71	QHMH
I	YMC72	SXQX
II	YMC73	SXAZ
I	YMC74	SXXY
I	YMC75	SXLY
II	YMC76	SXYX
II	YMC77	SXZB
I	YMC78	SCRX
II	YMC79	SCDX
I	YMC80	SXYB
IV	YMC81	XZGJ
II	YMC83	YNBS
I	YMC84	YNFN
IV	YMC85	CQYY
IV	YMC86	CQQJ

## Sheet: Sheet3
经度					纬度
117°46	03.0"				30°35′32.8″				117°46'03.0"
118°56	39.82"				32°35′38.19″
116°00	07"				34°25′07″
117°05	28"				27°02′09.61″
106°12	37.84"				35°16′28.27″
108°29	58.9"				35°26′20.4″
110°38	41.01"				21°41′56.71″
115°02	56.45"				22°48′32.93″
112°56	12.2"				22°27′21.3″
111°51	54.84"				24°42′12.25″
109°54	48.43"				23°50′32.98″
106°24	29.8"				26°58′34.6″
106°50	28"				27°34′18″
113°33	29.8"				36°43′52.7″
115°03	22.7"				39°08′12.1″
111°32	07.1"				33°37′11.2″
125°16	47.8"				50°32′45.4″
130°20	54.2"				47°42′02.7″
132°54	25.6"				45°06′28.3″
130°50	13"				47°14′50″
114°37	57.7"				31°32′13.6″
115°41	48.03"				30°23′50.01″
115°21	37"				31°18′41″
110°26	46.2"				32°46′15.6″
112°06	51.2"				26°48′41″
111°06	57.81"				27°58′29.81″
110°13	14"				26°33′14.9″
122°56	29.3"				45°46′10.3″
126°40	43.2"				43°52′07.2″
127°02	09.24"				44°04′00.48″
126°55	14.2"				42°39′23.4″
125°59	39.54"				41°47′33.37″
118°29	34.97"				33°00′54.62″
117°25	33.24"				28°46′48″
114°11	45.93"				26°37′21.15″
114°25	25.12"				28°30′56.34″
124°14	38"				40°03′31″
122°37	08.06"				40°05′40.63″
118°15	55.6"				48°11′38″
119°32	25.2"				45°57′46.61″
106°42	51.34"				39°11′41.87″
106°04	32"				38°36′47″
102°47	13"				36°17′30.7″
112°14	38.3"				36°08′29.8″
112°16	29.95"				37°43′28.6″
106°17	59.2"				33°19′42.7″
108°17	54.32"				35°08′28.08″
107°26	34.52"				33°06′40.63″
107°46	43"				32°45′09″
104°03	52.62"				31°07′03.5″
104°26	45"				29°34′45″
103°39	09.5"				28°37′10.4″
98°41	08"				30°45′23″
98°59	25.8"				24°21′51.1″
105°31	00.89"				23°36′45.09″
108°50	39.86"				29°27′48.34″
106°27	54.2"				29°39′39″
108°27	42.9"				28°43′35.6″
